# Supplementary material for: Polysaccharide from Angelica sinensis attenuates SNP-induced apoptosis in osteoarthritis chondrocytes by inducing autophagy via the ERK1/2 pathway
Source: Arthritis Res Ther. 2021 Jan 30;23:47. doi: 10.1186/s13075-020-02409-3 (PMC7847159; doi:10.1186/s13075-020-02409-3)
Supplement: Supplementary file 1 — Additional file 1: SNP viability. [file 13075_2020_2409_MOESM1_ESM.xlsx]

## Sheet: Sheet1
	NC			0.5mg/ml			1mg/ml			2mg/ml
12h	0.473	0.471	0.478	0.294	0.286	0.279	0.188	0.188	0.191	0.166	0.163	0.166
24h	0.589	0.542	0.584	0.447	0.466	0.474	0.236	0.236	0.226	0.2	0.194	0.197
36h	0.666	0.652	0.633	0.487	0.478	0.465	0.229	0.224	0.219	0.183	0.183	0.18
48h	0.679	0.653	0.674	0.5	0.5	0.505	0.229	0.228	0.232	0.18	0.175	0.184
	24h					48h				12h
	0.589	0.447	0.236	0.229		0.679	0.5	0.229	0.238		0.473	0.294	0.188	0.166
	0.542	0.466	0.236	0.194		0.653	0.5	0.228	0.175		0.471	0.286	0.188	0.163
	0.584	0.474	0.226	0.197		0.674	0.505	0.232	0.184		0.478	0.279	0.191	0.186
	0.571667					0.668667					0.474
	1.03032	0.781924	0.412828	0.400583		1.01545	0.747757	0.342473	0.355932		0.99789	0.620253	0.396624	0.350211
	0.948105	0.81516	0.412828	0.339359		0.97657	0.747757	0.340977	0.261715		0.993671	0.603376	0.396624	0.343882
	1.02157	0.829155	0.395335	0.344606		1.00798	0.755234	0.346959	0.275174		1.00844	0.588608	0.402954	0.392405
		0.00295269	2.43803e-05	4.0134e-05				1.95341e-08	0.194697				2.57893e-05	0.0761196
			1.20874e-05	0.0901159
